# Supplementary material for: Macrogenomics Reveals Effects on Marine Microbial Communities during Oplegnathus punctatus Enclosure Farming
Source: Biology (Basel). 2024 Aug 15;13(8):618. doi: 10.3390/biology13080618 (PMC11351227; doi:10.3390/biology13080618)
Supplement: Supplementary file 1 [file biology-13-00618-s001.zip]

Archive with 1 entries (1 files):
- biology-3083949-supplementary.pdf
